# Supplementary material for: Whole genome amplification and its impact on CGH array profiles
Source: BMC Res Notes. 2008 Jul 29;1:56. doi: 10.1186/1756-0500-1-56 (PMC2525645; doi:10.1186/1756-0500-1-56)
Supplement: Additional file 1 — Protocols. Protocols for GenomiPhi, GenomPlex and SpectralChip 2600, each method has its own excel sheet. [file 1756-0500-1-56-S1.xls]

## Sheet: GenomiPhi
Protocol - GenomiPhi DNA Amplification Kit:
1)	Add 1 ml of the template to be amplified to 9ml of sample buffer.
2)	Denature sample for 3 min at 95°C. Cool to 4°C on ice.
3)	Prepare the GenomiPhi reaction premix; combine on ice 9ml of reaction buffer
	and 1ml of enzyme mix and add the entire volume to the denatured sample and
	mix gently (make master mix when handling multiple reactions).
4)	Incubate at 30°C for 16-18 hrs.
5)	Heat inactivate the enzyme – 10 min at 65°C. Cool to 4°C. The DNA can now
	be used in experiments or stored at 4°C or -20°C.

## Sheet: GenomPlex
Protocol - GenomePlex Complete Whole Genome Amplification Kit:
1)	Prepare DNA solution of 1 ng/ml.
2)	Add 1ml of 10x Fragmentation Buffer to 10ml of DNA (1ng/ml) in a PCR tube or
	multiwell strip/plate.
3)	Place the tube/plate in a thermal block or cycler at 95ºC for EXACTLY 4 minutes.
	Note - the incubation is very time sensitive (any deviation may alter results).
4)	Immediately cool the sample on ice, and then centrifuge briefly to consolidate the
	contents.
5)	Add 2ml of 1x Library Preparation Buffer to each sample.
6)	Add 1ml of Library Stabilization Solution.
7)	Vortex thoroughly, consolidate by centrifugation and place in thermal cycler at 95ºC
	for 2 minutes.
8)	Cool the sample on ice, consolidate the sample by centrifugation, and return to ice.
9)	Add 1ml Library Preparation Enzyme, vortex thoroughly, and centrifuge briefly.
10)	Place sample in a thermal cycler and incubate as follows:
		16ºC for 20 minutes
		24ºC for 20 minutes
		37ºC for 20 minutes
		75ºC for 5 minutes
		4ºC hold
11)	Remove samples from thermal cycler and centrifuge briefly. Samples may be
	amplified immediately or stored at –20ºC for three days.
12)	A master mix may be prepared by adding the following reagents to the 15ml reaction
	from step 11:
		a. 7.5ml of 10x Amplification Master mix
		b. 47.5ml of Nuclease-Free Water
		c. 5.0ml of WGA DNA Polymerase
13)	Vortex thoroughly, centrifuge briefly, and begin thermocycling. The following profile
	has been optimized for a PE 9700 or equivalent thermocycler:
				Initial Denaturation 95ºC for 3 minutes
		14 cycles of:		Denature		94ºC for 15 seconds
				Anneal/Extend		65ºC for 5 minutes
14)	The amplified DNA were checked on a 1% agarose gel. An amplification was considered
	successful when a smear of DNA fragments was visable.

## Sheet: SpectralChip 2600
Protocol - SpectralChip 2600:
Step 1: Pretreat DNA samples
1)	Sonicate DNA – use 2µg of test and reference DNA made up to 50µl of
	water (orange vial). Sonicate each tube for 1 min (10 sec pulses) at
	amplitude.
2)	Re-purify DNA using Zymo Research’s DNA clean and concentratorTM-
	5 (elute each sample with 27µl, twice, to make a total volume of 54µl).
3)	Remove 2 µl aliquot and analyse electrophoresis on 1% agarose gel for
	~21 min @ 118V.
4)	Split sample into 2 tubes of 25µl each (dye swap). Label one tube Cy3
	and the other one Cy5.
Step 2: Differentially label DNA with Cy3- and Cy5-dCTP
-	Work in dark room from now on.
-	Take out BioPrime labelling kit, Spectral Labelling Buffer (yellow vial)
	and Cy dyes from freezer and thaw on ice.
-	Turn on heating block to 100°C and water bath to 37°C.
1)	Add 20µl of 2.5X random primer solution (BioPrime labelling kit).
2)	Vortex for 2 sec and centrifuge for 10 sec.
3)	Denature DNA into single strands: Heat each sample on heat block for 5
	min @ 100°C.
4)	Immediately place the samples on ice for 5 min.
5)	Centrifuge for 10 sec.
6)	Make 2 master mixes, one for each type of dye - volumes for 1(2):
a. 6.3 (12.5) µl Spectral Labelling Buffer (yellow vial).
b. 3.8 (7.5) µl of Cy3- (green) or Cy5- (red)dCTP.
c. 2.5 (5) µl Klenow Fragment (BioPrime labelling kit).
		1	2
	Test DNA	Cy3	Cy5
	Reference DNA	Cy5	Cy3
7)	Add 5µl of Master Mix to each tube and mix well by flicking, and re-
	collect by brief centrifugation (keep the remaining m.m on ice).
8)	Incubate each sample at 37°C in a water bath for 1 hour.
9)	Centrifuge for 10 sec.
10)	Heat each sample at 100°C for 5 min. Turn heating block down to 72°C.
11)	Place sample on ice for 5 min and centrifuge for 10 sec to re-collect.
12)	Add 5µl of Master Mix to each tube and mix well by flicking, and re-
	collect by brief centrifugation.
13)	Incubate samples at 37°C for another 1 hour.
14)	Remove 5µl aliquot and analyse by electrophoresis on 1% agarose gel
	@118V (Optimally the majority of probe should range in size between
	100-500bp).
15)	Stop the reaction by adding 5µl 0.5M EDTA, pH=8.0 to each tube.
16)	Denature the enzyme by heat: Incubate on heat block at 72°C for 10 min.
17)	Place the samples on ice to proceed with hybridisation or store at -20°C
	until required.
	1% agarose gel analysed by electrophoresis:
Step 3: Hybridise labelled DNA to the Spectral Chip
-	Take out Spectral buffer I and II and thaw on ice.
-	Make sure 70% ethanol is in cold room.
-	Turn on water bath to 37°C and heating block to 72°C.
1)	Carefully mix together each set of samples – 110µl volume (Cy3-labelled
	test DNA and Cy-5 labelled reference DNA, and Cy5-labelled test DNA
	and Cy3-labelled reference DNA).
2)	Add 45µl Spectral Hybridisation Buffer I (green vial).
3)	Precipitate DNA: Add 12.9µl 5M NaCl and briefly vortex. Add 130µl
	isopropanol at room temperature and briefly vortex and centrifuge.
4)	Incubate in the dark at room temperature for 20 min.
5)	Re-collect DNA: Centrifuge at full speed (>10000g) for 20 min.
6)	Carefully pipette off the supernatant, avoiding the pellet (should have a
	purplish hue).
7)	Rinse pellet: Add 500µl 70% ethanol, centrifuge at max. speed for 3 min
	and pipette off the supernatant, ensuring all the liquid has been removed.
8)	Air-dry pellet for 10 min in the dark at room temperature. Continue on to
	“Resuspend DNA” or store at -20°C until required.
9)	Resuspend DNA: Add 10µl of water (orange vial) to the pellet and
	centrifuge for 10 sec.
10)	Incubate in the dark at room temperature for 10 min.
11)	Ensure the pellet is resuspended, then add 30µl of Spectral Hybridisation
	Buffer II (red vial) and mix well by repeated pipetting.
12)	Denature DNA to single strands: Incubate on heat block at 72°C for 10
	min and briefly centrifuge to re-collect sample.
13)	Incubate the sample at 37°C in a water bath for 30 min.
14)	Pipette the sample as a line of liquid down the centre of the array slide
	and cover each slide with a 22x60mm cover slip to spread the solution
	(sample has to cover entire slide with no air bubbles).
15)	Place each slide in a hybridisation chamber. Add 10µl water (orange vial)
	to the wells on both sides of each chamber. Keep slides horizontal at all
	times from this point. Close the chamber and wrap it in aluminium foil.
16)	Incubate at 37°C for 16 hours.
	Start time
	Finish time
	Total hours
Step 4: Post hybridisation washes
The following 3 wash solutions must be heated and maintained at 50°C
prior to use (do not warm for more than 2 hours):
-	2xSSC, 50% deionized Formamide
-	2xSSC, 0.1% Igepal
-	0.2xSSC
1)	At room temperature: Gently slide the cover slip off the array and wash in
	2xSSC, 0.5% SDS for 5 sec by rocking.
2)	Using a pair of forceps, transfer the slide (horizontal) into 2xSSC, 50%
	Formamide at 50°C and incubate in a rocking incubator for 20 min.
3)	Using a pair of forceps, transfer the slide (horizontal) into 2xSSC, 0.1%
	Igepal at 50°C and incubate in a rocking incubator for 20 min.
4)	Using a pair of forceps, transfer the slide (horizontal) into 0.2xSSC at
	50°C and incubate in a rocking incubator for 20 min.
5)	At room temperature prepare 2 petri dishes with milli-q water and wash
	slide for 5 sec in each by rocking.
6)	Immediately blow-dry the slide with a stream of nitrogen gas (protect the
	slide from light by storing in a dark slide box). DO NOT AIR DRY or
	SPIN DRY.
