# Supplementary material for: Whole genome amplification and its impact on CGH array profiles
Source: BMC Res Notes. 2008 Jul 29;1:56. doi: 10.1186/1756-0500-1-56 (PMC2525645; doi:10.1186/1756-0500-1-56)
Supplement: Additional file 2 — Results. Lists of significant clones in all experiments, each experiment has its own excel sheet. [file 1756-0500-1-56-S2.xls]

## Sheet: Experiment 1
Significant Clones:
Experiment 1 - gDNA (Promega): Female pool vs. male pool
Clone	Cyto Location	Change
RP4-703E10	1p36.32-1p36.33	G
RP-4595K12	1p31.2-1p31.3	G
RP11-433J22	1q12-1q21.2	L
RP11-90C17	2q32.3-2q32.3	G
cos11	3p25-26	G
RP11-79C4	5q12-5q12	G
RP1-273P12	6p22.3-6p23	G
RP3-442I1	6q12-6q13	G
RP11-343P23	6q14.1a-6q14.1a; 6q14.1-6q14.3	G
RP11-79L15	6q14-6q14	G
RP5-1046E21	6q14.1-6q14.3	G
RP4-570O12	6q15-6q16.2	G
IIID10	7p21	G
cosIIIA9	7p21.1	G
IH3	7p21.1	G
RP11-90O18	7q11.1-7q11.2	G
RP11-91E3	9p23-9p23	L
RP1-112N13	9q34.3	L
RP1-187A11	11p12-11p13	G
RP11-80F20	11q14-11q14	G
RP11-110K18	13q12.1-13q12.3	G
RP11-435L2	14q21.1-14q21.2	G
RP11-105D1	15q21.2-15q21.2	G
RP11-79A24	18q22-18q22	G
RP3-323M22	22q13.2-22q13.33	L
75 clones	X chromosome	G
RP11-91A13	Yq11.2-Yq11.2	L
RP11-392F24	YQ11.222	L
	G = Gain:	21
	L = Loss:	6

## Sheet: Experiment 2
Significant Clones:
Experiment 2 - Female control (Promega): wgaDNA vs gDNA
Clone	Cyto Location	Change		Clone	Cyto Location	Change
RP11-421C4	1p36.3-1p36.3	L		RP11-826F13	11p13.4	L
RP1-283E3	1p36.21-1p36.33	L		RP11-89H19	12q13-12q13	L
RP1-163G9	1p36.2-1p36.3	L		RP11-98F14	13q33.3-13q34; 13q34d-13q34d	L
RP1-173D1	1p36.22	L		RP11-245B11	13q34	L
RP3-330O12	1p36.11-1p36.23	L		RP1165O3	14q11.2-14q11.2	L
RP1-163M9	1p35.1-1p36.21	L		RP11-90G22	14q32.3-14q32.3	L
RP1-37C10	1p35.2-1p36.21	L		RP11-894P9	14q32.32	L
RP1-212P9	1p34.1-1p35	L		RP11-89A6	15q21.3-15q21.3	G
RP11-77I10	1q21.3-1q23.1	G		RP11-344L6	16p13.3-16p13.3	L
RP11-79M15	1q22-1q22	G		RP1-121I4	16p13.3-16p13.3	L
RP11-246J15	1q31-1q31; 1q32.1-1q32.1	L		RP11-334D3	16p13.3e-16p13.3f	L
RP5-915N17	1q42.11-1q42.3	L		RP11-417B20	16p13.3c-16p13.3d	L
RP11-414D15	2p23-2p24	L		RP11-89M4	16p13.2-16p13.3	L
RP11-4C8	2p11.2-2p12	L		RP11-553M22	16q22.1a-16q22.1b	L
RP11-231E19	2q22-2q22	G		RP11-252K23	16q23.1	L
RP11-44N6	2q24.1a-2q24.1b; 2q24-2q24	G		RP11-118F19	16q24-16q24	L
RP11-598C21	2q32.1-2q32.1	G		RP11-309G16	16q24.1b-16q24.1c	L
RP11-91N19	2q37.1b-2q37.1c; 2q37.1-2q37.1	L		RP11-79A1	16q24-16q24	L
CTB-172I13	2q37.3	L		RP11-7D23	16q24-16q24	L
RP11-425J9	3p21.32a-3p21.32b	L		RP1-191P24	16q24.3	L
RP11-804H8	3p21.2b-3p21.2b	L		RP11-356I18	17p13.3	L
RP11-91M15	3q11.2-3q11.2	G		RP11-26N16	17p13.3-17p13.3	L
RP11-572O17	4p16-4p16	L		c197-2	17p13.3	L
RP3-323A24	4p16.1-4p16.3(SC)	L		c197-4	17p13.3	L
RP11-89K12	4p16-4p16	L		RP11-513C18	17q21.2a-17q21.2b	L
RP11-101J14	4p16-4p16	L		RP11-89B11	17q25-17q25	L
RP11-90E13	4q33-4q34	G		RP11-61B11	17q24-17q25	L
RP1-84C11	5pter	L		RP11-46E14	17q25.3-17q25.3	L
RP1-24H17	5p15.33	L		CTB-50C4	17q25.3	L
CTD-2299B9	5p15.33	L		RP3-362K4	17qter	L
RP11-5N11	5p13.3-15p13.3; 5p13.3-15p14	L		CTB-129F16	19p13.3	L
RP11-80D2	5q14-5q14	G		RP11-268O21	19p13.3e-19p13.3e; 19p13.3-19p13.3	L
RP11-90A15	5q23.1-5q23.1	G		RP11-54G9	19p13.3-19p13.3	L
RP11-42M12	5q23.2f-5q23.2f; 5q23-5q23	L		CTC-518P12	19p13.3	L
RP11-21C10	5q31.1-5q31.2	L		CTD-3193O13	19p13.3-19p13.3	L
RP1-240G13	5q35.3	L		RP11-92J4	19q13.1-19q13.1	L
RP11-89A10	6q23-6q24	G		RP11-420P11	19q13.43b-19q13.43c	L
RP13-580H13	7p22.3	L		1129-c9	19qter	L
RP1142B7	7p22.2	L		RP11-26F18	20p13-20p13	L
RP11-161C7	7p22.3-7p22.3	L		RP11-836N17	20q11.1-20q11.21	L
RP11-11D14	7p11.2-7p11.2	L		RP5-1185N5	20q13.11-20q13.2	L
B270D13	7q11.23	L		RP5-1107C24	20q13.2-20q13.33	L
RP11-89A20	7q11.23-7q11.23	L		RP5-1005F21	20q13.33	L
RP11-91P1	7q35-7q35	L		RP5-885L7	20q13.2-20q13.33	L
RP11-58F7	7q36.3-7q36.3	L		RP4-583P15	20q13.33	L
RP1-3K23	7q36.3-7q36.3	L		RP4-591C20	20q13.33	L
RP11-113G10	8p11.2-8p12	L		RP1-81F12	20q13.33	L
RP11-349C2	8q24.3	L		RP11-186O8	22q11.1-22q11.22	L
RP11-140C18	9p23-9p24.3	G		122B5	22q11.21	L
RP11-340N12	9p21.2-9p23	G		RP11-76E8	22q12.1-22q12.1	L
RP11-318L4	9q22.33-9q32	G		RP11-79G6	22q12-22q12	L
RP11-9H12	9q32-9q33.3	L		RP3-327J16	22q12.3-22q13.2	L
RP11-339B21	9q34.11b-9q34.11b; 9q34.13-9q34	L		RP3-323M22	22q13.2-22q13.33	L
RP11-98H23	9q34.11-9q34.2	L		RP5-1163J1	22q13.2-22q13.33	L
RP11-17O4	9q34.2-9q34.2	L		RP1-99K24	22q13.33	L
RP11-326L24	9q34.13-9q34.3	L		LLNOYCO3M15D10	Xp22.33	L
RP11-153P4	9q34.2-9q34.3	L		RP5-1147O16	Xp21.1-Xp21.3	G
RP11-145E17	9q34.2	L		RP11-58H17	Xp11.21-Xp11.23	G
RP11-92B21	9q34.2a-9q34.2a; 9q34.2-9q34.3	L		RP13-260P4	Xq13.1-Xq13.3	G
RP11-100C15	9q34.2-9q34.3	L		RP11-346E8	Xq21.1-Xq21.31	G
RP11-413M3	9q34.3	L		RP11-405O21	Xq21.1-Xq21.32	G
RP11-417A4	9q34.2-9q34.3	L		CTC-225F6	Xq28	G
RP11-48C7	9q34.3	L			G=Gains:	7
RP11-472K8	10q22.1-10q22.3	L			L=Loss:	55
RP11-123G19	10q24.1-10q24.1	L
RP11-416N2	10q24.2-10q25.2; 10q24-10q25	L
RP11-90K19	10q26.1-10q26.1	L
RP11-288G11	10q26.3	L
RP11-288G11	10q26-10q26	L
CTC-261B16	10q26.3	L
RP11-108K14	10q26.3-10q26.3	L
RP1-44H16	11p15.5	L
RP5-908H22	11p15.5	L
RP11-371C18	11p15.5b-11p15.5c	L
RP11-5F17	11q12-11q12	L
RP11-548G17	11q13-11q13	L
RP11-15L8	11q13-11q13	L
RP11-20K4	11q13.2a-11q13.2b; 11q13.4-11q13.4	L
	G=Gains:	13
	L=Loss:	65

## Sheet: Experiment 3
Significant Clones:
Experiment 3 - Female control (Promega): wgaDNA vs gDNA
Clone	Cyto Location	Change		Clone	Cyto Location	Change
RP1-283E3	1p36.21-1p36.33	L		RP11-543P15	12p13.32b-12p13.32b	L
RP1-163G9	1p36.2-1p36.3	L		RP11-319E16	12p13.32a-12p13.32a	L
RP4-633I8	1p36.21-1p36.32	L		RP11-87C12	12q24.31b-12q24.31b	L
RP11-476D13	1p36.21-1p36.33	L		RP11-245B11	13q34	L
RP11-169K16	1p36.21-1p36.31	L		RP11-125A5	14q12-14q12	L
RP1-34M23	1p34.3-1p36.11	L		RP11-232C2	14q24.3-14q24.3	L
RP3-423B22	1p33-1p35.3	L		RP11-374H13	14q32.12-14q32.13	L
RP4-580L15	1p13.1-1p13.3	L		RP11-79J15	15q22-15q22	L
RP11-498O20	2q14.2-2q14.3	L		RP11-334D3	16p13.3e-16p13.3f	L
RP11-91K13	2q14.3-2q21	L		RP11-89M4	16p13.2-16p13.3	L
RP11-59J16	2q33-2q33	L		CTB-68F18	17p13.3	L
RP11-316O14	2q35g-2q35g; 2q35-2q35	L		RP11-91C8	17p13-17p13	L
RP11-808B21	4p16.3a-4p16.3a	L		c197-2	17p13.3	L
RP11-520M5	4p16.3a	L		c197-4	17p13.3	L
RP11-101J14	4p16-4p16	L		RP11-405P10	17p11.2a-17p11.2a	L
RP1-84C11	5pter	L		RP11-165J13	17q25-17q25	L
RP1-24H17	5p15.33	L		CTB-50C4	17q25.3	L
CTD-2299B9	5p15.33	L		RP11-80P2	18q21.1-18q21.1	L
RP1-147M19	6p22.1-6p22.3	L		RP11-79L5	18q21.2-18q21.2	L
RP1-46B1	6q12-6q12	G		RP118P21	19q13.12-19q13.12	L
RP11-374I18	6q12-6q14	L		CTC-325i23	19q13.43	L
RP11-28P18	6q13-6q14	L		RP5-1107C24	20q13.2-20q13.33	L
RP11-351J23	6q26-6q27	L		RP5-1005F21	20q13.33	L
RP13-580H13	7p22.3	L		RP5-885L7	20q13.2-20q13.33	L
RP11-89N17	7p14-7p14	L		RP4-591C20	20q13.33	L
RP11-90M13	8p21.2-8p21.2	L		P1-2H14	21q22.3	L
RP11-13A18	8q24.3-8q24.3	L		RP11-79G21	22q12-22q12	L
RP11-642A1	8q24.3-8q24.3	L		RP5-979N1	22q13.1-22q13.32	L
RP11-79E21	9p13-9p21	L		ICRFC104A07135	Xp11.1	L
RP11-297L11	9q33.1-9q34.12	L		RP3-377O6	Xq22.2-Xq23	L
RP11-92B21	9q34.2a-9q34.2a; 9q34.2-9q34.2	L			G=Gains:	0
RP11-413M3	9q34.3	L			L=Loss:	30
RP11-48C7	9q34.3	L
RP11-22K18	10p13-10p13	L
RP11-108K14	10q26.3-10q26.3	L
RP11-5F17	11q12-11q12	L
RP11-826F13	11q13.4	L
RP11-91P18	11q13.5-11q13.5	L
RP11-115O9	11q13.5-11q14.1	L
RP11-20M1	11q24-11q24	L
	G=Gains:	1
	L=Loss:	39

## Sheet: Experiment 4
Significant Clones:
Experiment 4 - Male control (Promega): wgaDNA (GenomiPhi) vs gDNA
Clone	Cyto Location	Change		Clone	Cyto Location	Change
RP11-421C4	1p36.3-1p36.3	L		RP11-75F3	13q34-13q34	L
RP1-283E3	1p36.21-1p36.33	L		RP11-98F14	13q33.3-13q34; 13q34d-13q34d	L
RP1-163G9	1p36.2-1p36.3	L		RP11-245B11	13q34	L
RP11-476D13	1p36.21-1p36.33	L		RP11-125A5	14q12-14q12	L
RP1-173D1	1p36.22	L		RP11-26M6	14q13-14q13	L
RP3-330O12	1p36.11-1p36.23	L		RP11-89J8	14q32-14q32	L
RP11-169K16	1p36.21-1p36.31	L		RP11-79I3	14q22-14q23	G
RP1-163M9	1p35.1-1p36.21	L		RP11-90G22	14q32.2-14q32.2	L
RP1-50O24	1p35.1-1p35.3	L		RP11-365N19	14q32.32	L
RP11-246J15	1q31-1q31; 1q32.1-1q32.1	L		RP11-894P9	14q32.32	L
RP51016N21	1q42.13-1q43	G		RP11-73M18	14q32.33	L
RP5-892G20	2p25.3	L		RP11-73M18	14q32.33	L
RP11-316O14	2q35g-2q35g; 2q35-2q35	L		RP11-328J12	15q15-15q15	L
RP11-91N19	2q37.1b-2q37.1c; 2q37.1-2q37.1	L		RP11-89A6	15q21.3-15q21.3	G
CTB-172I13	2q37.3	L		CTD-2311M21	15q24.1	L
RP11-89N23	2q37.3-2q37.3	L		RP11-344L6	16p13.3-16p13.3	L
RP11-425J9	3p21.32a-3p21.32b	L		RP11-334D3	16p13.3e-16p13.3f	L
RP11-804H8	3p21.2b-3p21.2b	L		RP11-417B20	16p13.3c-16p13.3d	L
RP11-79L21	3q22-3q22	G		RP11-89M4	16p13.2-16p13.3	L
RP11-338O10	3q29	L		RP11-396B14	16p13.2-16p13.2	L
RP11-572O17	4p16-4p16	L		RP11-252K23	16q23.1	L
RP11-808B21	4p16.3a-4p16.3a	L		RP11-79A1	16q24-16q24	L
RP11-520M5	4p16.3a-4p16.3a	L		RP11-7D23	16q24-16q24	L
RP11-89K12	4p16-4p16	L		RP1-191P24	16q24.3	L
RP11-101J14	4p16-4p16	L		CTB-68F18	17p13.3	L
RP11-17I9	4p16.2-4p16.2	L		RP11-26N16	17p13.3-17p13.3	L
RP11-24I7	4q13.1c-4q13.1c	G		RP11-4F24	17p13-17p13	L
RP11-121P15	4q13-4q21	G		c197-2	17p13.3	L
RP11-77P11	4q28.1d-4q28.1d	G		c197-9	17p13.3	L
RP11-89C4	4q32-4q32	G		RP11-74E22	17p13.3	L
RP1-84C11	5pter	L		RP11-513C18	17q21.2a-17q21.2b	L
RP1-24H17	5p15.33	L		RP11-436J4	17q21.31c-17q21.31c	L
CTD-2299B9	5p15.33	L		RP11-91M1	17q24-17q24	L
RP11-42M12	5q23.2f-5q23.2; 5q23-5q23	L		RP11-91O17	17q24-17q25	L
CTC-276P9	5q31.1	L		RP11-61B11	17q24-17q25	L
RP1-240G13	5q35.3	L		RP11-165J13	17q25-17q25	L
RP11-801I18	6q14.2-6q16.1	G		RP11-46E14	17q25.3-17q25.3	L
RP13-580H13	7p22.3	L		CTB-50C4	17q25.3	L
RP11-66F23	7q31.3-7q32	L		RP11-80P2	18q21.1-18q21.1	L
RP11-91P1	7q35-7q35	L		RP5-964M9	18q23	L
RP11-288G19	8q12.3	G		CTB-129F16	19p13.3	L
RP11-80P18	8q21.3-8q21.3	G		RP11-268O21	19p13.3e-19p13.3e; 19p13.3-19p13.3	L
RP11-13A18	8q24.3-8q24.3	L		RP11-54G9	19p13.3-19p13.3	L
RP11-349C2	8q24.3	L		CTC-518P12	19p13.3	L
RP11-340N12	9p21.2-9p23	G		CTD-3193O13	19p13.3-19p13.3	L
RP11-80F13	9q31.3-9q31.3	L		RP11-19I2	19p13.2-19p13.2	L
RP11-9H12	9q32-9q33.3	L		RP11-56K21	19p13.12-19p13.12	L
RP11-17O4	9q34.2-9q34.2	L		RP11-92J4	19q13.1-19q13.1	L
RP11-153P4	9q34.2-9q34.3	L		RP11-118P21	19q13.12-19q13.12	L
RP11-145E17	9q34.2	L		RP11-46C6	19q13.2-19q13.2	L
RP11-92B21	9q34.2a-9q34.2; 9q34.2-9q34.3	L		RP11-79A22	19q13.3-19q13.3	L
RP11-100C15	9q34.2-9q34.3	L		CTC-325I23	19q13.43	L
RP11-413M3	9q34.3	L		RP11-26F18	20p13-20p13	L
RP11-48C7	9q34.3	L		RP4-564F22	20q11.23-20q13.12	L
RP11-472K8	10q22.1-10q22.3	L		RP5-1107C24	20q13.2-20q13.33	L
RP11-390A15	10q22.2a-10q22.2a	L		RP5-1005F21	20q13.33	L
RP11-6416N2	10q24.2-10q25.2; 10q24-10q25	L		RP5-885L7	20q13.2-20q13.33	L
RP11-90O13	10q26.3-10q26.3	L		RP4-583P15	20q13.33	L
RP11-288G11	10q26.3	L		RP1-81F12	20q13.33	L
RP11-288G11	10q26-10q26	L		RP11-91O6	22q11.2-22q11.2	L
RP11-122K13	10q26.3-10q26.3	L		RP11-186O8	22q11.1-22q11.22	L
RP1-137E24	10q26.3	L		122B5	22q11.21	L
RP11-108K14	10q26.3-10q26.3	L		RP11-76E8	22q12.1-22q12.1	L
RP1-44H16	11p15.5	L		RP3-327J16	22q12.3-22q13.2	L
RP5-908H22	11p15.5	L		RP5-979N1	22q13.1-22q13.32	L
RP11-371C18	11p15.5b-11p15.5c	L		RP1-185D5	22q13.1-22q13.31	L
RP11-5F17	11q12-11q12	L		RP5-1163J1	22q13.2-22q13.33	L
RP11-730K20	11q13-11q13	L		RP11-262A13	22q13.2-22q13.33	L
RP11-826F13	11q13.4	L		RP1-99K24	22q13.33	L
RP11-102M18	11q13.4-11q13.4	L		LLNOYCO3M15D10	Xp22.33	L
RP11-168B13	11q13.4-11q13.4	L		LLNOYCO3M34F5	Xp22.33	L
RP11-91P18	11q13.5-11q13.5	L		RP11-346E8	Xp21.1-Xp21.1	G
RP11-115O9	11q13.5-11q14.1	L		RP11-405O21	Xp21.1-Xp21.32	G
CTB-8M16	12pter	L		cH3	Xq28	G
RP11-433J6	12p13.31c-12p13.31c	L			G=Gains:	5
RP11-1105G2	12q22	G			L=Loss:	69
RP11-218B22	13q14.3-13q21.2	G
	G=Gains:	12
	L=Loss:	65

## Sheet: Experiment 5
Significant Clones:
Experiment 5 - Male control (Promega): wgaDNA (GenoePlex) vs gDNA
Clone	Cyto Location	Change		Clone	Cyto Location	Change
CTC-232B23	1pter	L		RP11-96G1	8q21.2b-8q21.2b	L
RP11-261P19	1p34.3-1p36.13	L		RP11-349C2	8q24.3	L
RP4-737A23	1p31.2-1p32.1	G		RP11-145E17	9q34.2	L
RP11-193H16	1p22.3-1p31.2	L		RP11-92B21	9q34.2a-9q34.2a; 9q34.2-9q34.3	L
RP11-88D6	1p12-1p12	G		RP11-100C15	9q34.2-9q34.3	L
RP5-885P2	1q42.11-1q43	L		RP11-413M3	9q34.3	L
RP11-1413K20	2p21	L		RP11-48C7	9q34.3	L
cos11	3p25-26	L		RP11-89G12	11p12-11p12	L
RP11-286D1	3p24.1	L		RP11-502N13	12p13.1a-12p13.1a	L
RP11-89O2	3p14-3p14	G		RP11-183H16	12q13.3a-12q13.3a	L
RP11-114M1	3q26.3-3q26.3	L		RP11-119J23	12q24.2-12q24.2	G
RP11-608P9	3q28d-3q28d	L		RP11-29C8	13q22.3-13q32.1; 13q31.1d-13q31	L
RP11-572O17	4p16-4p16	L		CTB-191K2	16p13.3	L
RP11-203P12	4q22-4q23	L		RP11-334D3	16p13.3e-16p13.3f	L
RP1-84C11	5pter	L		RP11-417B20	16p13.3c-16p13.3d	L
RP1-24H17	5p15.33	L		RP11-12H11	16q23-16q23	G
RP1-189N21	5p15.33	L		RP11-118F19	16q24-16q24	L
RP11-91M12	5p15.2-5p15.2	G		c197-2	17p13.3	L
RP11-19F12	5p12-5p13; 5p13.1b-5p13.1b	L		c197-4	17p13.3	L
RP11-90A15	5q23.1-5q23.4	L		c197-9	17p13.3	L
RP1-103M22	6p24-6p24	L		CTB-50C4	17q25.3	L
RP1-273P12	6p22.3-6p23	L		RP11-153B11	18q21.31a-18q21.31b	G
RP1-130G2	6p22.2-6p22.3	G		RP11-46I12	19q12-19q13.1	G
RP1-271N20	6q11.1-6q12	L		RP5-873P14	20p12-20p12	L
RP3-442I1	6q12-6q13	L		RP5-1005F21	20q13.33	L
RP11-80L16	6q12-6q12	L		P1-2H14	21q22.3	L
RP1-121G13	6q16-6q16	L		RP6-27C10	Xp11.4-Xp21.3	L
RP11-284O5	6q16.2-6q16.2	L		RP4-769D20	Xp21.1	L
RP1-69B13	6q24.1-6q25.2	L		RP6-64P14	Xq24-Xq25	L
IIID10	7p21	L		RP5-824H1	Xq27.1-Xq28	L
RP13-580H13	7p22.3	L		c31.4	Xq27.3	L
IIB11	7p21	L		CTC-225F6	Xq28	L
cosIIIA9	7p21.1	L			G=Gains:	4
IH3	7p21.1	L			L=Loss:	28
RP11-449D13	7p13-7p13	G
RP11-22M18	7q21.1-7q21.2	L
RP11-173D10	8p12-8p12	L
RP11-91P13	8p12-8p12	G
	G=Gains:	7
	L=Loss:	31

## Sheet: Experiment 6
Significant Clones:
Experiment 7 - Male ALL gDNA vs male control gDNA
Clone	Cyto Location	Change
RP5-1027O11	1p22.1-1p22.3	G
RP11-79N22	4p15.3-4p15.3	G
CTB-31J3	4q35.2	L
RP1-102H19	6q15-6q16.1	G
RP11-96G1	8q21.2b-8q21.2b	G
RP11-9H12	9q32-9q33.3	L
RP11-125A5	14q12-14q12	G
RP11-90G7	18q11.2-18q11.2	L
RP4-769D20	Xp21.1	G
RP1-96A9	Xq25-Xq25	G
	G=Gains:	7
	L=Loss:	3
